# Supplementary material for: Marker-Assisted Introgression and Stacking of Major QTLs Controlling Grain Number (Gn1a) and Number of Primary Branching (WFP) to NERICA Cultivars
Source: Plants (Basel). 2021 Apr 22;10(5):844. doi: 10.3390/plants10050844 (PMC8143528; doi:10.3390/plants10050844)
Supplement: Supplementary file 1 [file plants-10-00844-s001.zip]

Archive with 12 entries (12 files):
- Supplementary Table S1.xlsx
- __MACOSX/._Supplementary Table S1.xlsx
- Supplementary Table S4.xlsx
- __MACOSX/._Supplementary Table S4.xlsx
- Supplementary Table S6.xlsx
- __MACOSX/._Supplementary Table S6.xlsx
- Supplementary Table S5.xlsx
- __MACOSX/._Supplementary Table S5.xlsx
- Supplementary Table S3.xlsx
- __MACOSX/._Supplementary Table S3.xlsx
- Supplementary Table S2.xlsx
- __MACOSX/._Supplementary Table S2.xlsx
