# Supplementary material for: Marker-Assisted Introgression and Stacking of Major QTLs Controlling Grain Number (Gn1a) and Number of Primary Branching (WFP) to NERICA Cultivars
Source: Plants (Basel). 2021 Apr 22;10(5):844. doi: 10.3390/plants10050844 (PMC8143528; doi:10.3390/plants10050844)
Supplement: Supplementary file 1 [file plants-10-00844-s001.zip › Supplementary Table S4.xlsx]

## Sheet: Supplementary Table S4
Supplementary Table S4. Mean ± SD values of the agronomic traits of WISH lines with WFP-ST6 introgression
		AGRONOMIC TRAITS
Accession	Designation	Heading Date		Plant Height		Tiller Number		Panicle Length		Primary Branches per Panicle		Secondary Branches per Panicle		Spikelet per Panicle		Percent Fertility		Thousand Grain Weight
		DS	WS	DS	WS	DS	WS	DS	WS	DS	WS	DS	WS	DS	WS	DS	WS	DS	WS
ST6		85±0	83±0	119.3±3.2	119.3±3.4	8.0±1.9	10.8±1.6	27.4±0.7	26.0±1.0	16.2±2.2	26.0±1.0	25.2±1.9	57.6±10.5	296.87±21.48	283.13±48.98	76.7±3.6	71.0±8.1	27±0.2	26±0.1
WAB56-50		74±0	78±0	116.5±3.08	129.8±5.3	7.6±1.67	13.6±2.7	23.87±1.32	24.33±1.47	12.6±0.64	13.27±0.76	26.27±3.3	26.53±6.39	138.6±15.29	156.87±7.62	58.26±5.52	64.46±2.67	24.2±0.04	23±0.1
WISH 24:13-10-4-1-4	WAB56-50+WFP-ST6-1	73±0	77±0	111.6±2.97	134.5±15.4	6.4±2.07	6.4±0.55*	22.7±0.78	24.9±1.07	9.6±0.43*	14.93±0.89*	29.73±1.4	63.93±60.75*	155.67±3.54	168.33±43.35	87.62±3.42*	66.49±4.9	32.4±0.27*	31.4±0.42*
WISH 24:5-8-4-1-1	WAB56-50+WFP-ST6-2	76±0	80±0	116.2±7.99	111.1±3.83*	5.2±1.48	4.8±1.1*	23.83±1.62	26.28±2.03	10.6±0.98*	15.7±1.24*	44.13±4.58*	29.77±8.61	160.27±40.29	159±29.17	89.32±2.58*	63.02±9.8	29.6±0.13*	28.4±0.33*
* Indicate that the line is significant difference to that of the respective recurrent parent (P < 0.05)
