# Supplementary material for: Marker-Assisted Introgression and Stacking of Major QTLs Controlling Grain Number (Gn1a) and Number of Primary Branching (WFP) to NERICA Cultivars
Source: Plants (Basel). 2021 Apr 22;10(5):844. doi: 10.3390/plants10050844 (PMC8143528; doi:10.3390/plants10050844)
Supplement: Supplementary file 1 [file plants-10-00844-s001.zip › Supplementary Table S5.xlsx]

## Sheet: Supplementary Table S5
Supplementary Table S5. Mean ± SD values of the agronomic traits of WISH lines with Gn1a+WFP-ST12 introgression
		AGRONOMIC TRAITS
Accession	Designation	Heading Date		Plant Height		Tiller Number		Panicle Length		Primary Branches per Panicle		Secondary Branches per Panicle		Spikelet per Panicle		Percent Fertility		Thousand Grain Weight
		DS	WS	DS	WS	DS	WS	DS	WS	DS	WS	DS	WS	DS	WS	DS	WS	DS	WS
ST-12		75±0	75±0	111.6±6.77	128.9±7.19	11.4±1.14	11.4±3.65	24.67±1.24	24.03±0.87	21.2±1.92	19.87±1.87	53.6±5.5	59.2±12.1	259.8±27.33	245.93±40.43	65.64±6.64	70.4±5.9	30.8±0.19	26±0.12
NERICA1		72±0	73±0	109.7±5.45	108.4±2.41	7.8±2.28	13.8±3.19	27.97±1.94	26.67±1.27	14.8±1.52	13.33±0.78	22.6±1.82	24.93±4.31	175.67±37.58	145.8±6.23	59.31±4.06	67.82±11.71	27.4±0.11	27.4±0.11
WISH 1:6-12-8-12-4	NERICA1+Gn1a+WFP-ST12-1	70±0	74±0	117.1±6.57	125.2±7.29*	5.2±1.1*	5.8±1.3*	21.43±0.94*	23.8±1.2*	15.4±0.55	21.67±1.78*	52.26±3.39*	53.93±8.33*	231.67±25.3*	255.13±29.62*	84.95±3.55*	75.54±4.36	25±0.08	25.2±0.31
WISH 1:6-12-8-12-7	NERICA1+Gn1a+WFP-ST12-2	70±0	73±0	119.1±5.94	130.7±8.02*	4.6±0.55*	5.2±0.84*	20.85±1.04*	23.5±1.15*	14.03±1.2	19.93±1.98*	60.1±8.36*	58.27±19.97*	245.93±51.18*	246.6±71.38*	87.79±4.85*	81.38±3.28*	26±0.18	27±0.25
WAB56-50		74±0	78±0	116.5±3.08	129.8±5.3	7.6±1.67	13.6±2.7	23.87±1.32	24.33±1.47	12.6±0.64	13.27±0.76	26.27±3.3	26.53±6.39	138.6±15.29	156.87±7.62	58.26±5.52	64.46±2.67	24.2±0.04	23±0.1
WISH 23:1-12-10-20-1-5	WAB56-50+Gn1a+WFP-ST12-1	72±0	77±0	126.5±6.4	126.5±4.77	6.2±1.1	6.2±1.3*	21.78±1.15	22.7±1.1	14.53±0.84	19.47±1.17*	43.8±8.85*	34.67±7.98	235.67±38.38*	209.33±23.61	73.24±7.89	77.67±10.37	27.6±0.05*	33.8±0.18*
WISH 23:1-12-10-20-3-10	WAB56-50+Gn1a+WFP-ST12-2	74±0	79±0	120.2±11.34	121.7±5.23	6±1.58	5.4±0.55*	22.12±1.51	24.07±0.61	12.7±1.42	16.8±1.32*	47.1±7.37*	36.33±10.9	223.87±63.99	200.6±39.62	80.63±10.81*	68.01±6.63	26.2±0.13	28.4±0.23*
WISH 23:1-12-3-2-12-5	WAB56-50+Gn1a+WFP-ST12-3	76±0	78±0	119.4±6.99	128.4±7.72	5.4±1.52	5±1*	21.47±1.39	22.45±2.48	12.47±1.46	20.47±1.46*	45.53±10.13*	42.67±7.86	218.87±59.25	229±52.68	68.01±10.72	57.6±9	30.2±0.08*	35.6±0.11*
WISH 23:1-12-3-2-12-8	WAB56-50+Gn1a+WFP-ST12-4	75±0	80±0	126.2±11.76	126.63±11.91	5.2±1.3	7±2.71*	22.37±2.01	22.87±2.57	14.07±1.92	16.92±2.6*	46.6±11.21*	35.25±11.84	235.6±63.07*	206.5±41.61	69.87±9.47	67.73±6.84	30.2±0.08*	33.3±0.15*
WAB56-104		70±0	76±0	114.4±3.23	114.2±8.69	11.8±1.92	14.4±3.51	27.53±2.09	25.3±0.98	13.27±1.3	14.13±1.07*	29±4.18	38.6±10.15	219.07±29.14	187.87±28.64	67.16±5.76	64.09±7.93	23.6±0.05	23.6±0.05
WISH 22:3-20-7-1-5	WAB56-104+Gn1a+WFP-ST12-1	75±0	76±0	117±2.55	124.1±7.56	4.2±1.1*	5±0.71*	22.7±0.65*	24.23±0.64	17.67±0.91*	25±1.62*	75.13±4.79*	52.53±13.4	343.47±25.34*	258.8±26.08*	76.89±13.37	67.78±6.61	23.8±0.19	22.6±0.17
WISH 22:5-6-1-3-7	WAB56-104+Gn1a+WFP-ST12-2	76±0	80±0	109.2±9.52	121.3±4.67	3.6±0.55*	5.6±0.89*	20.32±0.66*	20.63±1.53*	15.83±1.37*	26.73±2.58*	69.97±12.4*	74.47±13.46*	252.27±54.7	345.47±69.11*	71.08±13.99	57.28±6.29	23.8±0.23	27±0.16*
* Indicate that the line is significant difference to that of the respective recurrent parent (P < 0.05)
